# Supplementary material for: Product Validation and Stability Testing of Pharmacy Compounded Cholic Acid Capsules for Dutch Patients with Rare Bile Acid Synthesis Defects
Source: Pharmaceutics. 2023 Feb 26;15(3):773. doi: 10.3390/pharmaceutics15030773 (PMC10059964; doi:10.3390/pharmaceutics15030773)
Supplement: Supplementary file 1 [file pharmaceutics-15-00773-s001.zip]

Archive with 1 entries (1 files):
- pharmaceutics-2163972-supplementary.pdf
